# Supplementary material for: Diatom fucan polysaccharide precipitates carbon during algal blooms
Source: Nat Commun. 2021 Feb 19;12:1150. doi: 10.1038/s41467-021-21009-6 (PMC7896085; doi:10.1038/s41467-021-21009-6)
Supplement: Supplementary file 3 — Supplementary Data 1 [file 41467_2021_21009_MOESM3_ESM.xlsx]

## Sheet: Supplementary Data1
Protein accession number	Annotation	2016-03-17	2016-03-31	2016-04-19	2016-05-03	2016-05-12	2016-05-17	CAZyme family	CAZyme activity
Ga0206130_100460302	Hypothetical protein GH105 GH105	0	0	0	0.16508	0.182708	0	GH105	Unsaturated rhamnogalacturonyl hydrolase (EC 3.2.1.172); d-4,5-unsaturated beta-glucuronyl hydrolase (EC 3.2.1.-); d-4,5-unsaturated alpha-galacturonidase (EC 3.2.1.-).
Ga0206129_1000337510	Hypothetical protein GH5 GH5	0	0	0	0.0307198	0	0	GH5	Endo-beta-1,4-glucanase / cellulase (EC 3.2.1.4); endo-beta-1,4-xylanase (EC 3.2.1.8); beta-glucosidase (EC 3.2.1.21); beta-mannosidase (EC 3.2.1.25); beta-glucosylceramidase (EC 3.2.1.45); glucan beta-1,3-glucosidase (EC 3.2.1.58); licheninase (EC 3.2.1.73); exo-beta-1,4-glucanase / cellodextrinase (EC 3.2.1.74); glucan endo-1,6-beta-glucosidase (EC 3.2.1.75); mannan endo-beta-1,4-mannosidase (E…
Ga0206129_100044423	Hypothetical protein GH5 GH5	0	0	0	0.0768017	0.0584742	0	GH5	Endo-beta-1,4-glucanase / cellulase (EC 3.2.1.4); endo-beta-1,4-xylanase (EC 3.2.1.8); beta-glucosidase (EC 3.2.1.21); beta-mannosidase (EC 3.2.1.25); beta-glucosylceramidase (EC 3.2.1.45); glucan beta-1,3-glucosidase (EC 3.2.1.58); licheninase (EC 3.2.1.73); exo-beta-1,4-glucanase / cellodextrinase (EC 3.2.1.74); glucan endo-1,6-beta-glucosidase (EC 3.2.1.75); mannan endo-beta-1,4-mannosidase (E…
Ga0206125_1000049833	Hypothetical protein GH92 GH92	0	0.287524	0	0	0	0	GH92	Mannosyl-oligosaccharide alpha-1,2-mannosidase (EC 3.2.1.113); mannosyl-oligosaccharide alpha-1,3-mannosidase (EC 3.2.1.-);
Ga0206128_100016046	Oxygen-dependent choline dehydrogenase AA3 AA3_2	0	0.0913677	0	0	0	0	AA3	Cellobiose dehydrogenase (EC 1.1.99.18); glucose 1-oxidase (EC 1.1.3.4); aryl alcohol oxidase (EC 1.1.3.7); alcohol oxidase (EC 1.1.3.13); pyranose oxidase (EC 1.1.3.10); pyranose dehydrogenase (EC 1.1.99.29).
Ga0206125_100017253	Beta-glucanase GH16 GH16	0	0.0601286	0	0	0	0	GH16	Xyloglucan:xyloglucosyltransferase (EC 2.4.1.207); keratan-sulfate endo-1,4-beta-galactosidase (EC 3.2.1.103); endo-1,3-beta-glucanase (EC 3.2.1.39); endo-1,3(4)-beta-glucanase (EC 3.2.1.6); licheninase (EC 3.2.1.73); beta-agarase (EC 3.2.1.81); kappa;-carrageenase (EC 3.2.1.83); xyloglucanase (EC 3.2.1.151); endo-beta-1,3-galactanase (EC 3.2.1.181); beta-porphyranase (EC 3.2.1.178); hyaluronidas…
Ga0206128_100012241	Hypothetical protein GH29 GH29	0	0	0	0	0	0.031804	GH29	Alpha-L-fucosidase (EC 3.2.1.51); alpha-1,3/1,4-L-fucosidase (EC 3.2.1.111).
Ga0206128_10020789	Beta-glucosidase BoGH3B GH3 GH3	0.279666	0.0456838	0	0	0	0	GH3	Beta-glucosidase (EC 3.2.1.21); xylan 1,4-beta-xylosidase (EC 3.2.1.37); beta-glucosylceramidase (EC 3.2.1.45); beta-N-acetylhexosaminidase (EC 3.2.1.52); alpha-L-arabinofuranosidase (EC 3.2.1.55); glucan 1,3-beta-glucosidase (EC 3.2.1.58); glucan 1,4-beta-glucosidase (EC 3.2.1.74); isoprimeverose-producing oligoxyloglucan hydrolase (EC 3.2.1.120); coniferin beta-glucosidase (EC 3.2.1.126); exo-1…
Ga0206131_100016075	Hypothetical protein CBM44 GH16	0	0	0	0.03359	0.0335471	0.0519373	GH16	Xyloglucan:xyloglucosyltransferase (EC 2.4.1.207); keratan-sulfate endo-1,4-beta-galactosidase (EC 3.2.1.103); endo-1,3-beta-glucanase (EC 3.2.1.39); endo-1,3(4)-beta-glucanase (EC 3.2.1.6); licheninase (EC 3.2.1.73); beta-agarase (EC 3.2.1.81); kappa;-carrageenase (EC 3.2.1.83); xyloglucanase (EC 3.2.1.151); endo-beta-1,3-galactanase (EC 3.2.1.181); beta-porphyranase (EC 3.2.1.178); hyaluronidas…
Ga0206129_100641811	Ycf48-like protein GH74 GH0	0	0	0	0	0	0.0756509	GH0	Glycoside hydrolases not yet assigned to a family.
Ga0206130_100129964	UDP-3-O-acyl-N-acetylglucosamine deacetylase CE11 CE11	0.398516	0	0.34373	0	0	0	CE11	UDP-3-0-acyl N-acetylglucosamine deacetylase (EC 3.5.1.-).
Ga0206125_1000018748	UDP-3-O-acyl-N-acetylglucosamine deacetylase CE11 CE11	0	0	0	0.0472487	0.0323496	0	CE11	UDP-3-0-acyl N-acetylglucosamine deacetylase (EC 3.5.1.-).
Ga0206125_100066222	Beta-glucanase GH16 GH16	0	0	0.328078	0	0	0	GH16	Xyloglucan:xyloglucosyltransferase (EC 2.4.1.207); keratan-sulfate endo-1,4-beta-galactosidase (EC 3.2.1.103); endo-1,3-beta-glucanase (EC 3.2.1.39); endo-1,3(4)-beta-glucanase (EC 3.2.1.6); licheninase (EC 3.2.1.73); beta-agarase (EC 3.2.1.81); kappa;-carrageenase (EC 3.2.1.83); xyloglucanase (EC 3.2.1.151); endo-beta-1,3-galactanase (EC 3.2.1.181); beta-porphyranase (EC 3.2.1.178); hyaluronidas…
Ga0206131_100335532	Beta-glucanase GH16 GH16	0	0.309038	1.53782	0.332419	0.40161	0.211329	GH16	Xyloglucan:xyloglucosyltransferase (EC 2.4.1.207); keratan-sulfate endo-1,4-beta-galactosidase (EC 3.2.1.103); endo-1,3-beta-glucanase (EC 3.2.1.39); endo-1,3(4)-beta-glucanase (EC 3.2.1.6); licheninase (EC 3.2.1.73); beta-agarase (EC 3.2.1.81); kappa;-carrageenase (EC 3.2.1.83); xyloglucanase (EC 3.2.1.151); endo-beta-1,3-galactanase (EC 3.2.1.181); beta-porphyranase (EC 3.2.1.178); hyaluronidas…
Ga0206125_1000026661	Ycf48-like protein GH74 GH0	0.170915	0	0	0.10077	0.159113	1.00376	GH0	Glycoside hydrolases not yet assigned to a family.
Ga0206128_10057825	Beta-glucanase GH16 GH16	0	0	0	0.0460797	0	0	GH16	Xyloglucan:xyloglucosyltransferase (EC 2.4.1.207); keratan-sulfate endo-1,4-beta-galactosidase (EC 3.2.1.103); endo-1,3-beta-glucanase (EC 3.2.1.39); endo-1,3(4)-beta-glucanase (EC 3.2.1.6); licheninase (EC 3.2.1.73); beta-agarase (EC 3.2.1.81); kappa;-carrageenase (EC 3.2.1.83); xyloglucanase (EC 3.2.1.151); endo-beta-1,3-galactanase (EC 3.2.1.181); beta-porphyranase (EC 3.2.1.178); hyaluronidas…
Ga0206125_100027744	Beta-glucosidase BoGH3B GH3 GH3	0.865896	0	0	0	0	0	GH3	Beta-glucosidase (EC 3.2.1.21); xylan 1,4-beta-xylosidase (EC 3.2.1.37); beta-glucosylceramidase (EC 3.2.1.45); beta-N-acetylhexosaminidase (EC 3.2.1.52); alpha-L-arabinofuranosidase (EC 3.2.1.55); glucan 1,3-beta-glucosidase (EC 3.2.1.58); glucan 1,4-beta-glucosidase (EC 3.2.1.74); isoprimeverose-producing oligoxyloglucan hydrolase (EC 3.2.1.120); coniferin beta-glucosidase (EC 3.2.1.126); exo-1…
Ga0206126_100072122	Hypothetical protein CE3 GH92	0.380389	0.0456838	0	0.0460797	0.136232	0.297331	GH92	Mannosyl-oligosaccharide alpha-1,2-mannosidase (EC 3.2.1.113); mannosyl-oligosaccharide alpha-1,3-mannosidase (EC 3.2.1.-);
Ga0206128_10312792	Hypothetical protein GH30_1 GH30_1	0	0.180383	0	0	0	0	GH30	Endo-beta-1,4-xylanase (EC 3.2.1.8); beta-glucosidase (3.2.1.21); beta-glucuronidase (EC 3.2.1.31); beta-xylosidase (EC 3.2.1.37); beta-fucosidase (EC 3.2.1.38); glucosylceramidase (EC 3.2.1.45); beta-1,6-glucanase (EC 3.2.1.75); glucuronoarabinoxylan endo-beta-1,4-xylanase (EC 3.2.1.136); endo-beta-1,6-galactanase (EC:3.2.1.164); [reducing end] beta-xylosidase (EC 3.2.1.-)
Ga0206131_100111946	Hypothetical protein PL3_4 GH16	0	0	0	0	0	0.285103	GH16	Xyloglucan:xyloglucosyltransferase (EC 2.4.1.207); keratan-sulfate endo-1,4-beta-galactosidase (EC 3.2.1.103); endo-1,3-beta-glucanase (EC 3.2.1.39); endo-1,3(4)-beta-glucanase (EC 3.2.1.6); licheninase (EC 3.2.1.73); beta-agarase (EC 3.2.1.81); kappa;-carrageenase (EC 3.2.1.83); xyloglucanase (EC 3.2.1.151); endo-beta-1,3-galactanase (EC 3.2.1.181); beta-porphyranase (EC 3.2.1.178); hyaluronidas…
Ga0206128_100092816	Hypothetical protein GH2 GH0	0	0	0	0.03359	0.0335471	0	GH0	Glycoside hydrolases not yet assigned to a family.
Ga0206124_100019453	Xyloglucanase Xgh74A GH74 GH0	0	0.068527	0	0	0	0	GH0	Glycoside hydrolases not yet assigned to a family.
Ga0206127_10016684	Dispase autolysis-inducing protein GH74 GH0	0	1.0619	0.188746	0	0	0	GH0	Glycoside hydrolases not yet assigned to a family.
Ga0206123_100089442	Hypothetical protein GH81 GH81	0	0.0456838	0	0	0	0	GH81	Endo-beta-1,3-glucanase (EC 3.2.1.39).
Ga0206124_100081473	Beta-glucanase GH16 GH16	0.0885572	1.18333	0.286432	0.171644	0.34387	0	GH16	Xyloglucan:xyloglucosyltransferase (EC 2.4.1.207); keratan-sulfate endo-1,4-beta-galactosidase (EC 3.2.1.103); endo-1,3-beta-glucanase (EC 3.2.1.39); endo-1,3(4)-beta-glucanase (EC 3.2.1.6); licheninase (EC 3.2.1.73); beta-agarase (EC 3.2.1.81); kappa;-carrageenase (EC 3.2.1.83); xyloglucanase (EC 3.2.1.151); endo-beta-1,3-galactanase (EC 3.2.1.181); beta-porphyranase (EC 3.2.1.178); hyaluronidas…
Ga0206125_100055905	Beta-glucanase GH16 GH16	0.950798	1.57381	0.295371	0	0	0	GH16	Xyloglucan:xyloglucosyltransferase (EC 2.4.1.207); keratan-sulfate endo-1,4-beta-galactosidase (EC 3.2.1.103); endo-1,3-beta-glucanase (EC 3.2.1.39); endo-1,3(4)-beta-glucanase (EC 3.2.1.6); licheninase (EC 3.2.1.73); beta-agarase (EC 3.2.1.81); kappa;-carrageenase (EC 3.2.1.83); xyloglucanase (EC 3.2.1.151); endo-beta-1,3-galactanase (EC 3.2.1.181); beta-porphyranase (EC 3.2.1.178); hyaluronidas…
Ga0206125_1000112926	Hypothetical protein GH74 GH0	0	0	0	0	0	0.0504346	GH0	Glycoside hydrolases not yet assigned to a family.
Ga0206128_100038115	Dispase autolysis-inducing protein GH74 GH0	0	0	0	0.282634	0.251598	0.962266	GH0	Glycoside hydrolases not yet assigned to a family.
Ga0206125_1000035116	Ycf48-like protein GH74 GH0	0	0	0	0	0	0.0346248	GH0	Glycoside hydrolases not yet assigned to a family.
Ga0206125_100027247	Ycf48-like protein GH74 GH0	0	0	0	0	0	0.185927	GH0	Glycoside hydrolases not yet assigned to a family.
Ga0206125_1000035351	Xyloglucanase Xgh74A GH74 GH0	0	0	0	0.03359	0.0335471	0	GH0	Glycoside hydrolases not yet assigned to a family.
Ga0206128_100017118	Xyloglucanase Xgh74A GH74 GH0	0	0	0	0	0	0.063608	GH0	Glycoside hydrolases not yet assigned to a family.
Ga0206125_100075355	Beta-hexosaminidase GH20 GH20	0	0	0	0	0.0646969	0.063608	GH20	Beta-hexosaminidase (EC 3.2.1.52); lacto-N-biosidase (EC 3.2.1.140); beta-1,6-N-acetylglucosaminidase) (EC 3.2.1.-); beta-6-SO3-N-acetylglucosaminidase (EC 3.2.1.-).
Ga0206125_100059644	Xyloglucanase Xgh74A GH74 GH0	0	0	1.34892	0	0	0	GH0	Glycoside hydrolases not yet assigned to a family.
Ga0206128_10168562	Alpha-1,4-glucan:maltose-1-phosphate maltosyltransferase GH13 GH13	0	0.124146	0	0	0.0584742	0	GH13	Alpha-amylase (EC 3.2.1.1); pullulanase (EC 3.2.1.41); cyclomaltodextrin glucanotransferase (EC 2.4.1.19); cyclomaltodextrinase (EC 3.2.1.54); trehalose-6-phosphate hydrolase (EC 3.2.1.93); oligo-alpha-glucosidase (EC 3.2.1.10); maltogenic amylase (EC 3.2.1.133); neopullulanase (EC 3.2.1.135); alpha-glucosidase (EC 3.2.1.20); maltotetraose-forming alpha-amylase (EC 3.2.1.60); isoamylase (EC 3.2.1…
Ga0206128_10044442	Hypothetical protein GH74 GH0	0	0	0	0	0	0.0519373	GH0	Glycoside hydrolases not yet assigned to a family.
Ga0206128_100008839	Xyloglucanase Xgh74A GH74 GH0	0	0	0	0	0.0323496	0	GH0	Glycoside hydrolases not yet assigned to a family.
Ga0206128_1000042126	Beta-glucanase GH16 GH16	0	0	0	0.138054	0.0994416	0.194017	GH16	Xyloglucan:xyloglucosyltransferase (EC 2.4.1.207); keratan-sulfate endo-1,4-beta-galactosidase (EC 3.2.1.103); endo-1,3-beta-glucanase (EC 3.2.1.39); endo-1,3(4)-beta-glucanase (EC 3.2.1.6); licheninase (EC 3.2.1.73); beta-agarase (EC 3.2.1.81); kappa;-carrageenase (EC 3.2.1.83); xyloglucanase (EC 3.2.1.151); endo-beta-1,3-galactanase (EC 3.2.1.181); beta-porphyranase (EC 3.2.1.178); hyaluronidas…
Ga0206128_1000042124	Hypothetical protein GH2 GH0	0	0	0	0.265582	0.276525	1.00461	GH0	Glycoside hydrolases not yet assigned to a family.
Ga0206125_1000121520	Hypothetical protein CE3 GH29	0	0	0	0	0	0.0477049	GH29	Alpha-L-fucosidase (EC 3.2.1.51); alpha-1,3/1,4-L-fucosidase (EC 3.2.1.111).
Ga0206128_100007453	Glycosyl hydrolase family 109 protein 1 GH109 GH109	0	0	0	0.0307198	0	0.0982329	GH109	Alpha-N-acetylgalactosaminidase (EC 3.2.1.49).
Ga0206123_100034202	Ycf48-like protein GH74 GH0	0	0	0	0.159342	0.219499	0.103874	GH0	Glycoside hydrolases not yet assigned to a family.
Ga0206128_100007438	Hypothetical protein CE6 GH11	0	0	0	0	0	0.0346248	GH11	Endo-beta-1,4-xylanase (EC 3.2.1.8); endo-beta-1,3-xylanase (EC 3.2.1.32).
Ga0206129_100033757	Hypothetical protein CBM67 GH78	0	0	0	0.155937	0	0	GH78	Alpha-L-rhamnosidase (EC 3.2.1.40); rhamnogalacturonan alpha-L-rhamnohydrolase (EC 3.2.1.174); L-Rhap-alpha-1,3-D-Apif -specific alpha-1,3-L-rhamnosidase (EC 3.2.1.-).
Ga0206129_100253663	Intracellular exo-alpha-(1->5)-L-arabinofuranosidase GH51 GH51	0	0	0	0.0307198	0	0	GH51	Endoglucanase (EC 3.2.1.4); endo-beta-1,4-xylanase (EC 3.2.1.8); beta-xylosidase (EC 3.2.1.37); alpha-L-arabinofuranosidase (EC 3.2.1.55).
Ga0206128_100054617	Scyllo-inositol 2-dehydrogenase (NAD(+)) GH109 GH0	0	0	0	0.0460797	0.0646969	0	GH0	Glycoside hydrolases not yet assigned to a family.
Ga0206128_11626591	Carboxylesterase NlhH CE10 GH43_10	0.0885572	0	0	0	0	0	GH43	Beta-xylosidase (EC 3.2.1.37); alpha-L-arabinofuranosidase (EC 3.2.1.55); arabinanase (EC 3.2.1.99); xylanase (EC 3.2.1.8); galactan 1,3-beta-galactosidase (EC 3.2.1.145); alpha-1,2-L-arabinofuranosidase (EC 3.2.1.-); exo-alpha-1,5-L-arabinofuranosidase (EC 3.2.1.-); [inverting] exo-alpha-1,5-L-arabinanase (EC 3.2.1.-); beta-1,3-xylosidase (EC 3.2.1.-)
Ga0206124_100041085	Beta-glucosidase BoGH3B GH3 GH3	0	0	0	0.0614396	0	0	GH3	Beta-glucosidase (EC 3.2.1.21); xylan 1,4-beta-xylosidase (EC 3.2.1.37); beta-glucosylceramidase (EC 3.2.1.45); beta-N-acetylhexosaminidase (EC 3.2.1.52); alpha-L-arabinofuranosidase (EC 3.2.1.55); glucan 1,3-beta-glucosidase (EC 3.2.1.58); glucan 1,4-beta-glucosidase (EC 3.2.1.74); isoprimeverose-producing oligoxyloglucan hydrolase (EC 3.2.1.120); coniferin beta-glucosidase (EC 3.2.1.126); exo-1…
Ga0206125_1000014861	Beta-glucosidase A GH1 GH1	0	0.068527	0	0	0	0	GH1	Beta-glucosidase (EC 3.2.1.21); beta-galactosidase (EC 3.2.1.23); beta-mannosidase (EC 3.2.1.25); beta-glucuronidase (EC 3.2.1.31); beta-xylosidase (EC 3.2.1.37); beta-D-fucosidase (EC 3.2.1.38); phlorizin hydrolase (EC 3.2.1.62); exo-beta-1,4-glucanase (EC 3.2.1.74); 6-phospho-beta-galactosidase (EC 3.2.1.85); 6-phospho-beta-glucosidase (EC 3.2.1.86); strictosidine beta-glucosidase (EC 3.2.1.105…
Ga0206125_100020136	Chitinase A GH18 GH18	0	0	0	0	0.113219	0.277003	GH18	Chitinase (EC 3.2.1.14); lysozyme (EC 3.2.1.17); endo-beta-N-acetylglucosaminidase (EC 3.2.1.96); peptidoglycan hydrolase with endo-beta-N-acetylglucosaminidase specificity (EC 3.2.1.-); Nod factor hydrolase (EC 3.2.1.-); xylanase inhibitor; concanavalin B; narbonin
Ga0206128_10037717	Oxygen-dependent choline dehydrogenase AA3 AA3_2	0	0	0	0.03359	0.0335471	0	AA3	Cellobiose dehydrogenase (EC 1.1.99.18); glucose 1-oxidase (EC 1.1.3.4); aryl alcohol oxidase (EC 1.1.3.7); alcohol oxidase (EC 1.1.3.13); pyranose oxidase (EC 1.1.3.10); pyranose dehydrogenase (EC 1.1.99.29).
Ga0206125_100223933	Alcohol dehydrogenase [acceptor] AA3_2 AA3_2	0	0	0	0.0307198	0	0	AA3	Cellobiose dehydrogenase (EC 1.1.99.18); glucose 1-oxidase (EC 1.1.3.4); aryl alcohol oxidase (EC 1.1.3.7); alcohol oxidase (EC 1.1.3.13); pyranose oxidase (EC 1.1.3.10); pyranose dehydrogenase (EC 1.1.99.29).
Ga0206125_100295842	Uric acid degradation bifunctional protein CE4 CE4	0	0	0	0.138241	0	0.0823298	CE4	Acetyl xylan esterase (EC 3.1.1.72); chitin deacetylase (EC 3.5.1.41); chitooligosaccharide deacetylase (EC 3.5.1.-); peptidoglycan GlcNAc deacetylase (EC 3.5.1.-); peptidoglycan N-acetylmuramic acid deacetylase (EC 3.5.1.-).
Ga0206128_100207710	Beta-galactosidase GH42 GH42	0	0	0	0	0	0.031804	GH42	Beta-galactosidase (EC 3.2.1.23); alpha-L-arabinopyranosidase (EC 3.2.1.-).
Ga0206125_100138285	Membrane-bound lytic murein transglycosylase B GH103 GH103	0	0	0	0.0307198	0.0808717	0	GH103	Peptidoglycan lytic transglycosylase (EC 3.2.1.-).
Ga0206131_100188314	Alcohol dehydrogenase [acceptor] AA3_2 AA3_2	0	0.673481	0	0	0	0	AA3	Cellobiose dehydrogenase (EC 1.1.99.18); glucose 1-oxidase (EC 1.1.3.4); aryl alcohol oxidase (EC 1.1.3.7); alcohol oxidase (EC 1.1.3.13); pyranose oxidase (EC 1.1.3.10); pyranose dehydrogenase (EC 1.1.99.29).
Ga0206129_100006356	Oxygen-dependent choline dehydrogenase AA3_2 AA3_2	0	0	0	0.0307198	0	0	AA3	Cellobiose dehydrogenase (EC 1.1.99.18); glucose 1-oxidase (EC 1.1.3.4); aryl alcohol oxidase (EC 1.1.3.7); alcohol oxidase (EC 1.1.3.13); pyranose oxidase (EC 1.1.3.10); pyranose dehydrogenase (EC 1.1.99.29).
Ga0206126_1000139318	Beta-glucanase GH16 GH16	0	0	0	0.141748	0.116948	0	GH16	Xyloglucan:xyloglucosyltransferase (EC 2.4.1.207); keratan-sulfate endo-1,4-beta-galactosidase (EC 3.2.1.103); endo-1,3-beta-glucanase (EC 3.2.1.39); endo-1,3(4)-beta-glucanase (EC 3.2.1.6); licheninase (EC 3.2.1.73); beta-agarase (EC 3.2.1.81); kappa;-carrageenase (EC 3.2.1.83); xyloglucanase (EC 3.2.1.151); endo-beta-1,3-galactanase (EC 3.2.1.181); beta-porphyranase (EC 3.2.1.178); hyaluronidas…
Ga0206125_10000018163	Beta-glucosidase BoGH3B GH3 GH3	0	0.384796	0	0	0	0	GH3	Beta-glucosidase (EC 3.2.1.21); xylan 1,4-beta-xylosidase (EC 3.2.1.37); beta-glucosylceramidase (EC 3.2.1.45); beta-N-acetylhexosaminidase (EC 3.2.1.52); alpha-L-arabinofuranosidase (EC 3.2.1.55); glucan 1,3-beta-glucosidase (EC 3.2.1.58); glucan 1,4-beta-glucosidase (EC 3.2.1.74); isoprimeverose-producing oligoxyloglucan hydrolase (EC 3.2.1.120); coniferin beta-glucosidase (EC 3.2.1.126); exo-1…
Ga0206131_100122733	Xylan 1,3-beta-xylosidase GH43_11 GH43_11	0	0	0	0.503715	0.184506	0	GH43	Beta-xylosidase (EC 3.2.1.37); alpha-L-arabinofuranosidase (EC 3.2.1.55); arabinanase (EC 3.2.1.99); xylanase (EC 3.2.1.8); galactan 1,3-beta-galactosidase (EC 3.2.1.145); alpha-1,2-L-arabinofuranosidase (EC 3.2.1.-); exo-alpha-1,5-L-arabinofuranosidase (EC 3.2.1.-); [inverting] exo-alpha-1,5-L-arabinanase (EC 3.2.1.-); beta-1,3-xylosidase (EC 3.2.1.-)
Ga0206125_10000018166	Beta-glucanase GH16 GH16	0	2.68217	0	0	0	0	GH16	Xyloglucan:xyloglucosyltransferase (EC 2.4.1.207); keratan-sulfate endo-1,4-beta-galactosidase (EC 3.2.1.103); endo-1,3-beta-glucanase (EC 3.2.1.39); endo-1,3(4)-beta-glucanase (EC 3.2.1.6); licheninase (EC 3.2.1.73); beta-agarase (EC 3.2.1.81); kappa;-carrageenase (EC 3.2.1.83); xyloglucanase (EC 3.2.1.151); endo-beta-1,3-galactanase (EC 3.2.1.181); beta-porphyranase (EC 3.2.1.178); hyaluronidas…
Ga0206125_1000046246	Beta-glucosidase BoGH3B GH3 GH3	0	0	0	0.24927	0	0.0756509	GH3	Beta-glucosidase (EC 3.2.1.21); xylan 1,4-beta-xylosidase (EC 3.2.1.37); beta-glucosylceramidase (EC 3.2.1.45); beta-N-acetylhexosaminidase (EC 3.2.1.52); alpha-L-arabinofuranosidase (EC 3.2.1.55); glucan 1,3-beta-glucosidase (EC 3.2.1.58); glucan 1,4-beta-glucosidase (EC 3.2.1.74); isoprimeverose-producing oligoxyloglucan hydrolase (EC 3.2.1.120); coniferin beta-glucosidase (EC 3.2.1.126); exo-1…
Ga0206125_1000171815	Hypothetical protein GH81 GH81	0	0	0.0429651	0.411143	0	0.031804	GH81	Endo-beta-1,3-glucanase (EC 3.2.1.39).
Ga0206125_1000046230	Para-nitrobenzyl esterase CE10 GH43_35	0	0	0	0.0307198	0	0	GH43	Beta-xylosidase (EC 3.2.1.37); alpha-L-arabinofuranosidase (EC 3.2.1.55); arabinanase (EC 3.2.1.99); xylanase (EC 3.2.1.8); galactan 1,3-beta-galactosidase (EC 3.2.1.145); alpha-1,2-L-arabinofuranosidase (EC 3.2.1.-); exo-alpha-1,5-L-arabinofuranosidase (EC 3.2.1.-); [inverting] exo-alpha-1,5-L-arabinanase (EC 3.2.1.-); beta-1,3-xylosidase (EC 3.2.1.-)
Ga0206128_10010796	Glucan endo-1,3-beta-glucosidase A1 GH16 GH16	0	0	0.780514	2.05264	1.74113	1.83037	GH16	Xyloglucan:xyloglucosyltransferase (EC 2.4.1.207); keratan-sulfate endo-1,4-beta-galactosidase (EC 3.2.1.103); endo-1,3-beta-glucanase (EC 3.2.1.39); endo-1,3(4)-beta-glucanase (EC 3.2.1.6); licheninase (EC 3.2.1.73); beta-agarase (EC 3.2.1.81); kappa;-carrageenase (EC 3.2.1.83); xyloglucanase (EC 3.2.1.151); endo-beta-1,3-galactanase (EC 3.2.1.181); beta-porphyranase (EC 3.2.1.178); hyaluronidas…
Ga0206128_100044428	Beta-glucanase GH16 GH16	0	0	0	0.0472487	0	0	GH16	Xyloglucan:xyloglucosyltransferase (EC 2.4.1.207); keratan-sulfate endo-1,4-beta-galactosidase (EC 3.2.1.103); endo-1,3-beta-glucanase (EC 3.2.1.39); endo-1,3(4)-beta-glucanase (EC 3.2.1.6); licheninase (EC 3.2.1.73); beta-agarase (EC 3.2.1.81); kappa;-carrageenase (EC 3.2.1.83); xyloglucanase (EC 3.2.1.151); endo-beta-1,3-galactanase (EC 3.2.1.181); beta-porphyranase (EC 3.2.1.178); hyaluronidas…
Ga0206125_100013719	Hypothetical protein GH17 GH17	0	0	0	0.0472487	0	0	GH17	Glucan endo-1,3-beta-glucosidase (EC 3.2.1.39); glucan 1,3-beta-glucosidase (EC 3.2.1.58); licheninase (EC 3.2.1.73); ABA-specific beta-glucosidase (EC 3.2.1.175); beta-1,3-glucanosyltransglycosylase (EC 2.4.1.-).
Ga0206125_1000023938	Beta-glucosidase BoGH3B GH3 GH3	0	0	0	0.0460797	0	0	GH3	Beta-glucosidase (EC 3.2.1.21); xylan 1,4-beta-xylosidase (EC 3.2.1.37); beta-glucosylceramidase (EC 3.2.1.45); beta-N-acetylhexosaminidase (EC 3.2.1.52); alpha-L-arabinofuranosidase (EC 3.2.1.55); glucan 1,3-beta-glucosidase (EC 3.2.1.58); glucan 1,4-beta-glucosidase (EC 3.2.1.74); isoprimeverose-producing oligoxyloglucan hydrolase (EC 3.2.1.120); coniferin beta-glucosidase (EC 3.2.1.126); exo-1…
Ga0206125_1000351411	Chitinase A GH81 GH81	0.102549	0	0	0	0	0.434505	GH81	Endo-beta-1,3-glucanase (EC 3.2.1.39).
Ga0206125_100133893	Scyllo-inositol 2-dehydrogenase (NADP(+)) GH109 GH0	0	0	0	0	0	2.02764	GH0	Glycoside hydrolases not yet assigned to a family.
Ga0206131_1000018240	UDP-3-O-acyl-N-acetylglucosamine deacetylase CE11 CE11	0	0	0	0	0	0.031804	CE11	UDP-3-0-acyl N-acetylglucosamine deacetylase (EC 3.5.1.-).
